# Supplementary material for: The Impact of Trimethylamine N-Oxide on Atrial Fibrillation Presence in Patients with Cardiovascular Disease
Source: J Xenobiot. 2025 Feb 7;15(1):28. doi: 10.3390/jox15010028 (PMC11856497; doi:10.3390/jox15010028)
Supplement: Supplementary file 1 [file jox-15-00028-s001.zip]

Archive with 2 entries (2 files):
- Supplementary figure S1.jpg
- Supplementary Table S1.pdf
